# Supplementary material for: Predicting the Risk of Loneliness in Children and Adolescents: A Machine Learning Study
Source: Behav Sci (Basel). 2024 Oct 15;14(10):947. doi: 10.3390/bs14100947 (PMC11504542; doi:10.3390/bs14100947)
Supplement: Supplementary file 1 [file behavsci-14-00947-s001.zip]

Archive with 1 entries (1 files):
- behavsci-3222934-supplementary.pdf
